# Supplementary material for: Underlying Mechanisms for Growth Promotion by Low-Concentration Single Salt and Alkali Stresses and Growth Inhibition by Combined Salt-Alkali Stress in Quercus mongolica
Source: Microorganisms. 2026 Feb 27;14(3):547. doi: 10.3390/microorganisms14030547 (PMC13029177; doi:10.3390/microorganisms14030547)
Supplement: Supplementary file 1 [file microorganisms-14-00547-s001.zip]

Archive with 1 entries (1 files):
- microorganisms-4161706-supplementary.pdf
